# Supplementary material for: PD‐L2 Inhibits Protective Immunity, Th2 Cell Functional Quality, and GATA‐3 Expression During Filarial Nematode Infection
Source: Eur J Immunol. 2025 Aug 4;55(8):e70021. doi: 10.1002/eji.70021 (PMC12319375; doi:10.1002/eji.70021)
Supplement: Supplementary file 2 — Supporting File 2: eji70021‐sup‐0002‐TableS2.xlsx. [file EJI-55-e70021-s002.xlsx]

## Sheet: PD-L2 KO
experimental_Id	Infection Status	genotype	timepoint	Number_parasites	Mf_per_ml	total_plec_cell_number	total_tLN_cell_number	percent_CD4_plec	percent_CD4_tLN	total_CD4_plec	total_CD4_tLN	percent_Foxp3ofCD4_PleC	percent_CXCR5-of-CD4_tLN	percent_GATA3-of-CD4_exvivo_Plec	percent_GATA3-of-CD4_exvivo_tLN	ratio_GATA3-stim_to_GATA3-unstim	percent_GATA3-of-CD4_stimulated_PleC	percent_IL4-of-CD4_PleC	percent_IL5-of-CD4_PleC	percent_IFNg-of-CD4_PleC	percent_IL4-of-GATA3_PleC	percent_IL5-of-GATA3_PleC	Ls-specific_IgG1_OD	percent_CD19_tLN	total_CD19_tLN	percent_PNA-of-CD19_tLN	percent_IgMnegIgDneg-of-CD19_tLN	percent_CD138-of-Igk_tLN
JKLS29	no	wt	d20	NaN	NaN	5870000	4440000	6.61	40.9	388007	1815960	10.9	NaN	8.8	1.24	NaN	NaN	2.82	1.18	12.1	NaN	NaN	NaN	12	532800	3.93	4.23	5.03716
JKLS29	no	wt	d20	NaN	NaN	5730000	1010000	6.34	50.1	363282	506010	14.4	NaN	4.81	0.74	NaN	NaN	6.37	3.95	16.5	NaN	NaN	NaN	13	131300	8.68	3.14	5.37472
JKLS29	no	wt	d20	NaN	NaN	7240000	6200000	8.32	44.4	602368	2752800	10.3	NaN	2.75	0.4	NaN	NaN	1.73	0.61	8.46	NaN	NaN	NaN	15.6	967200	6.25	2.29	4.18006
JKLS29	no	wt	d20	NaN	NaN	8390000	8560000	9.46	56.6	793694	4844960	7.83	NaN	1.87	0.64	NaN	NaN	1.38	0.42	5.28	NaN	NaN	NaN	5.12	438272	3.32	3.45	6.51341
JKLS29	no	pdl2ko	d20	NaN	NaN	3930000	4770000	4.63	42.4	181959	2022480	11.9	NaN	9.95	1.5	NaN	NaN	14.6	4.34	15.1	NaN	NaN	NaN	12.2	581940	4.27	5.61	5.15127
JKLS29	no	pdl2ko	d20	NaN	NaN	5910000	4310000	6.26	45.7	369966	1969670	14.5	NaN	14.7	1.05	NaN	NaN	5.81	2.23	8.28	NaN	NaN	NaN	10.7	461170	4.64	6.81	3.69037
JKLS29	no	pdl2ko	d20	NaN	NaN	2230000	4300000	2.5	64.8	55750	2786400	11.7	NaN	11	0.27	NaN	NaN	11.1	3.81	16.3	NaN	NaN	NaN	4.87	209410	1.71	3.96	4.94845
JKLS29	no	pdl2ko	d20	NaN	NaN	3100000	4920000	3.66	46.3	113460	2277960	10.6	NaN	3.71	0.39	NaN	NaN	7.76	2.18	12	NaN	NaN	NaN	8.64	425088	6.65	5.13	4.79826
JKLS29	yes	wt	d20	18	NaN	9270000	46300000	5.97	23.3	553419	10787900	4.34	NaN	71.7	NaN	NaN	NaN	4.94	1.78	11.4	NaN	NaN	NaN	3.64	1685320	8.19	5.73	5.82524
JKLS29	yes	wt	d20	15	NaN	13700000	26300000	14.4	43.9	1972800	11545700	10.1	NaN	25.7	6.62	NaN	NaN	16.6	7.85	3.85	NaN	NaN	NaN	11.2	2945600	23.7	18.1	3.48525
JKLS29	yes	wt	d20	9	NaN	10300000	27300000	10.7	44.4	1102100	12121200	11.2	NaN	35.8	4.65	NaN	NaN	22	12.4	5.29	NaN	NaN	NaN	10.7	2921100	24.6	19.2	3.31492
JKLS29	yes	wt	d20	10	NaN	7630000	32400000	8.34	50.8	636342	16459200	7.87	NaN	29.7	2.67	NaN	NaN	31.4	22.9	4.18	NaN	NaN	NaN	8.77	2841480	9.96	11.1	6.27706
JKLS29	yes	wt	d20	4	NaN	13800000	25000000	14.8	45.6	2.0424e+06	11400000	9.27	NaN	5.32	2.52	NaN	NaN	9.21	5.4	2.92	NaN	NaN	NaN	8.31	2.0775e+06	32.9	29.5	4.97788
JKLS29	yes	pdl2ko	d20	6	NaN	5780000	19000000	6.12	42.4	353736	8056000	16.5	NaN	22.5	7.43	NaN	NaN	21.1	8.8	7.33	NaN	NaN	NaN	10.4	1976000	21.5	16.7	3.6965
JKLS29	yes	pdl2ko	d20	9	NaN	6270000	21900000	6.74	39.1	422598	8562900	13.2	NaN	34	10.2	NaN	NaN	23.5	13.7	6.17	NaN	NaN	NaN	13.9	3044100	26.5	18.2	6.04027
JKLS29	yes	pdl2ko	d20	16	NaN	5150000	13900000	5.62	37.7	289430	5.2403e+06	13.5	NaN	38.1	12.2	NaN	NaN	27.3	16.3	6.15	NaN	NaN	NaN	17.3	2404700	34.7	24.5	3.8687
JKLS29	yes	pdl2ko	d20	10	NaN	7720000	18200000	8.54	41.2	659288	7498400	11.8	NaN	40.7	6.94	NaN	NaN	34.5	18.2	6.62	NaN	NaN	NaN	10.6	1.9292e+06	35.1	27.3	3.5964
JKLS29	yes	pdl2ko	d20	8	NaN	4380000	17900000	4.96	34.4	217248	6157600	12.1	NaN	27.2	7.14	NaN	NaN	25.3	13.4	6.09	NaN	NaN	NaN	15.1	2.7029e+06	26.4	18.8	2.75862
JKLS29	yes	pdl2ko	d20	9	NaN	7160000	21300000	8.05	35.2	576380	7.4976e+06	11.4	NaN	19.8	4.99	NaN	NaN	34.1	18	6.1	NaN	NaN	NaN	15.9	3.3867e+06	29.3	18.3	3.11005
JKLS33	no	wt	d20	NaN	NaN	3530000	450000	11.6	52.3	409480	235350	NaN	NaN	7.19	4.24	NaN	NaN	1.37	0.8	13.5	NaN	NaN	NaN	9.86	44370	8.33	2.87	0.842784
JKLS33	no	wt	d20	NaN	NaN	1440000	2.09e+06	9.79	48.8	140976	1.01992e+06	NaN	NaN	8.44	3.55	NaN	NaN	1.57	0.87	10.9	NaN	NaN	NaN	14.1	294690	3.99	4.33	0.377144
JKLS33	no	wt	d20	NaN	NaN	1590000	3050000	12.1	54.6	192390	1665300	NaN	NaN	5.49	4.05	NaN	NaN	1.01	0.58	7.74	NaN	NaN	NaN	7.76	236680	11.6	4.35	0.884527
JKLS33	no	wt	d20	NaN	NaN	2220000	3490000	9.64	44.4	214008	1549560	NaN	NaN	5.62	14.9	NaN	NaN	1.48	0.83	8.09	NaN	NaN	NaN	5.05	176245	20.1	5.52	0.996678
JKLS33	no	wt	d20	NaN	NaN	1740000	2040000	8.17	39.1	142158	797640	NaN	NaN	8	8.72	NaN	NaN	2.13	0.95	18.4	NaN	NaN	NaN	20.4	416160	5.81	2.65	1.57303
JKLS33	no	pdl2ko	d20	NaN	NaN	2620000	4370000	6.71	56.7	175802	2477790	NaN	NaN	20.6	5.72	NaN	NaN	9.31	2.92	14.9	NaN	NaN	NaN	4.38	191406	8.91	4.68	0.765077
JKLS33	no	pdl2ko	d20	NaN	NaN	2130000	1610000	10.4	45.8	221520	737380	NaN	NaN	13.1	4.59	NaN	NaN	5.43	1.72	8.35	NaN	NaN	NaN	17.7	284970	7.04	5.03	1.12239
JKLS33	no	pdl2ko	d20	NaN	NaN	2350000	1840000	7.63	55.8	179305	1.02672e+06	NaN	NaN	11.4	4.23	NaN	NaN	4.49	1.25	10	NaN	NaN	NaN	7.87	144808	4.77	3.55	1.10701
JKLS33	no	pdl2ko	d20	NaN	NaN	1480000	870000	4.11	36.8	60828	320160	NaN	NaN	15.4	4.27	NaN	NaN	6.49	2.81	11.5	NaN	NaN	NaN	17.4	151380	5.05	2.71	1.25392
JKLS33	yes	wt	d20	14	NaN	16700000	6380000	6.43	45.8	1073810	2.92204e+06	NaN	NaN	57.9	11.3	NaN	NaN	31.5	10	7.12	NaN	NaN	NaN	18.3	1167540	21.7	19.2	0.477931
JKLS33	yes	wt	d20	16	NaN	17800000	5590000	9.93	51.1	1767540	2856490	NaN	NaN	51.9	12.6	NaN	NaN	26.4	9.68	4.24	NaN	NaN	NaN	15.2	849680	24.4	22.4	0.613661
JKLS33	yes	wt	d20	16	NaN	9450000	4540000	14.1	49.1	1.33245e+06	2229140	NaN	NaN	39.9	8.36	NaN	NaN	20.5	4.17	9.67	NaN	NaN	NaN	14.6	662840	14.3	15.3	0.45185
JKLS33	yes	wt	d20	12	NaN	11700000	3220000	10	40.6	1170000	1.30732e+06	NaN	NaN	47.8	12.9	NaN	NaN	19.4	8.1	7.22	NaN	NaN	NaN	21.7	698740	20.7	19.9	0.738689
JKLS33	yes	wt	d20	8	NaN	20000000	5680000	7.05	48.3	1410000	2.74344e+06	NaN	NaN	54.5	11.2	NaN	NaN	24	12.7	6.62	NaN	NaN	NaN	16.1	914480	17.9	14.2	0.598802
JKLS33	yes	pdl2ko	d20	15	NaN	13700000	8420000	4.46	41.1	611020	3460620	NaN	NaN	48	11.4	NaN	NaN	33.2	14.4	23.5	NaN	NaN	NaN	14.5	1220900	16.7	10.9	0.876601
JKLS33	yes	pdl2ko	d20	10	NaN	27500000	5970000	7.72	45.4	2123000	2710380	NaN	NaN	30.3	6.45	NaN	NaN	17.3	5.84	40.7	NaN	NaN	NaN	19.3	1152210	30.6	25.9	0.651466
JKLS33	yes	pdl2ko	d20	5	NaN	10300000	2820000	7.63	45.2	785890	1274640	NaN	NaN	30.4	5.18	NaN	NaN	19.6	8.2	10.2	NaN	NaN	NaN	15.8	445560	13.6	11.8	0.700191
JKLS33	yes	pdl2ko	d20	13	NaN	15100000	10800000	7.47	38.2	1127970	4.1256e+06	NaN	NaN	52.5	14.4	NaN	NaN	26.2	13.1	4.71	NaN	NaN	NaN	19.7	2127600	29.4	23.3	0.835073
JKLS33	yes	pdl2ko	d20	4	NaN	9850000	3440000	7.11	48.3	700335	1661520	NaN	NaN	49	10.2	NaN	NaN	34.4	18.9	6.67	NaN	NaN	NaN	11.2	385280	15.6	10.2	0.862069
JKLS33	yes	pdl2ko	d20	1	NaN	20000000	2310000	10.8	44.9	2160000	1037190	NaN	NaN	40.8	11.6	NaN	NaN	21.9	7.77	5.96	NaN	NaN	NaN	11.9	274890	25.1	23.3	0.90834
JKLS18	no	wt	d60	NaN	NaN	2410000	796000	8.27	41.2	199307	327952	13.1	NaN	NaN	NaN	NaN	NaN	10.1	6.89	NaN	36.7	15.4	NaN	9	71640	6.42	4.09	5.41712
JKLS18	no	wt	d60	NaN	NaN	2530000	1330000	8.03	42.2	203159	561260	9.28	NaN	NaN	NaN	NaN	NaN	4.46	1.98	NaN	21.5	9.42	NaN	9.32	123956	8.61	3.85	8.13725
JKLS18	no	wt	d60	NaN	NaN	2.09e+06	2300000	9.1	36.4	190190	837200	11.9	NaN	NaN	NaN	NaN	NaN	3.1	1.47	NaN	17.9	6.59	NaN	3.74	86020	13.6	4.53	8.31683
JKLS18	no	wt	d60	NaN	NaN	1640000	1070000	11	34.9	180400	373430	11.7	NaN	NaN	NaN	NaN	NaN	3.13	0.92	NaN	26.9	4	NaN	14.2	151940	8.42	5.43	6.79739
JKLS18	no	pdl2ko	d60	NaN	NaN	1920000	2850000	4.85	35.1	93120	1.00035e+06	13.7	NaN	NaN	NaN	NaN	NaN	10.9	2.24	NaN	26.1	5.28	NaN	8.49	241965	12.3	10.7	7.13464
JKLS18	no	pdl2ko	d60	NaN	NaN	5270000	1730000	6.33	49.6	333591	858080	10.5	NaN	NaN	NaN	NaN	NaN	6.42	2.59	NaN	22.5	4.23	NaN	6.39	110547	6.45	3.72	6.03715
JKLS18	no	pdl2ko	d60	NaN	NaN	1550000	2.07e+06	5.07	40.4	78585	836280	10.2	NaN	NaN	NaN	NaN	NaN	10.2	7.56	NaN	45.3	21.4	NaN	13.2	273240	9.98	5.55	6.33588
JKLS18	no	pdl2ko	d60	NaN	NaN	2840000	1550000	4.25	48.2	120700	747100	13	NaN	NaN	NaN	NaN	NaN	4.21	4.29	NaN	19.2	23.3	NaN	10.3	159650	8.31	4.64	7.07547
JKLS18	yes	wt	d60	4	1600	27700000	21800000	1.48	37.3	409960	8131400	14.7	NaN	NaN	NaN	NaN	NaN	19	8.52	NaN	48.2	16.3	NaN	20	4360000	33.2	30.9	5.95506
JKLS18	yes	wt	d60	10	1700	24900000	14400000	1.9	30.3	473100	4363200	9.41	NaN	NaN	NaN	NaN	NaN	16.2	11.1	NaN	39.5	21.9	NaN	21.9	3153600	32.1	24	8.48958
JKLS18	yes	wt	d60	18	50	16500000	14600000	2.63	37.2	433950	5431200	7.26	NaN	NaN	NaN	NaN	NaN	17.5	7.72	NaN	41.9	15.8	NaN	15.2	2219200	30.8	29.8	5.28
JKLS18	yes	wt	d60	5	900	16500000	10200000	2.44	36.8	402600	3.7536e+06	8.99	NaN	NaN	NaN	NaN	NaN	19.1	7.3	NaN	46	14.8	NaN	15.4	1.5708e+06	37.7	35	6.79104
JKLS18	yes	wt	d60	17	0	46100000	6700000	2.27	36.6	1046470	2.4522e+06	8.38	NaN	NaN	NaN	NaN	NaN	19.1	15.5	NaN	45.9	29.4	NaN	21.6	1.4472e+06	27.4	25.2	4.90991
JKLS18	yes	wt	d60	12	6550	39800000	21200000	2.76	33.3	1.09848e+06	7.0596e+06	9.11	NaN	NaN	NaN	NaN	NaN	9.48	5.7	NaN	28.4	17.9	NaN	26	5512000	29.4	22	4.6114
JKLS18	yes	wt	d60	14	2650	35300000	15300000	5.15	26.1	1817950	3.9933e+06	5.28	NaN	NaN	NaN	NaN	NaN	18.6	14.6	NaN	47.5	27.1	NaN	26.5	4.0545e+06	25.5	22.2	5.11364
JKLS18	yes	wt	d60	9	11900	39100000	22100000	6.28	29.4	2.45548e+06	6497400	4.6	NaN	NaN	NaN	NaN	NaN	14.9	9.7	NaN	40.4	22.8	NaN	23.2	5127200	25.1	23.2	6.69173
JKLS18	yes	pdl2ko	d60	6	250	30100000	23300000	1.88	36.6	565880	8.5278e+06	5.73	NaN	NaN	NaN	NaN	NaN	29.8	20.7	NaN	51.8	29	NaN	16	3728000	21.2	20.9	5.33333
JKLS18	yes	pdl2ko	d60	11	4750	3.32e+07	10900000	3.2	35.1	1.0624e+06	3.8259e+06	3.38	NaN	NaN	NaN	NaN	NaN	30.6	25.6	NaN	51.9	36.6	NaN	21.8	2376200	35	34.6	7.85714
JKLS18	yes	pdl2ko	d60	13	1300	39300000	20200000	4.3	27.1	1.6899e+06	5474200	4.62	NaN	NaN	NaN	NaN	NaN	11.4	12.3	NaN	38.8	31	NaN	27.8	5615600	44.9	29.9	11.6667
JKLS18	yes	pdl2ko	d60	2	600	41300000	20700000	2.82	26.8	1.16466e+06	5547600	6.53	NaN	NaN	NaN	NaN	NaN	16.8	14.4	NaN	37.8	22.5	NaN	29.5	6106500	24.9	21.1	6.19048
JKLS18	yes	pdl2ko	d60	0	250	5900000	3120000	2.07	35	122130	1092000	6.59	NaN	NaN	NaN	NaN	NaN	13.8	12.9	NaN	35.5	29.1	NaN	22.8	711360	30.7	32.7	4.41176
JKLS18	yes	pdl2ko	d60	12	0	22700000	20200000	1.32	32.6	299640	6585200	8.52	NaN	NaN	NaN	NaN	NaN	13.6	14.4	NaN	31.9	27	NaN	22.5	4545000	29.8	24	6.87898
JKLS18	yes	pdl2ko	d60	8	0	22800000	17200000	1.59	37.5	362520	6450000	9.3	NaN	NaN	NaN	NaN	NaN	10.9	10.2	NaN	37.5	24.5	NaN	16.9	2.9068e+06	36.2	35.3	6.01626
JKLS18	yes	pdl2ko	d60	6	1300	52000000	22500000	2.16	33.4	1123200	7515000	4.47	NaN	NaN	NaN	NaN	NaN	19	20.3	NaN	47.4	35	NaN	24.3	5467500	41.2	25.9	8
JKLS29	no	wt	d60	NaN	NaN	5150000	1500000	7.23	40.2	372345	603000	8.03	3.7	2.99	3.25	1.70903	5.11	2.53	0.43	25.7	18	2.25	0.056	7.69	115350	4.4	3.94	2.7137
JKLS29	no	wt	d60	NaN	NaN	5240000	2080000	5.93	35.3	310732	734240	10.8	3.02	8.42	3.34	2.44656	20.6	2.12	0.6	18.1	7.96	2.65	0.055	12.6	262080	4.08	2.87	4.44811
JKLS29	no	wt	d60	NaN	NaN	4.03e+06	1540000	6.09	31.7	245427	488180	11.2	1.92	8.89	2.31	1.68729	15	8.12	2.24	21.5	21.6	8.49	0.055	9.33	143682	2.52	3.27	3.55161
JKLS29	no	wt	d60	NaN	NaN	5000000	870000	5.66	68.8	283000	598560	9.53	3.82	4.47	2.34	1.54362	6.9	2.04	0.5	15.9	13.4	3.78	0.043	6.02	52374	5.93	3.75	3.40716
JKLS29	no	wt	d60	NaN	NaN	3430000	2610000	3.71	22.7	127253	592470	7.8	1.85	6.89	2.48	NaN	NaN	NaN	NaN	NaN	NaN	NaN	0.046	6.23	162603	3.69	3.83	4.52261
JKLS29	no	pdl2ko	d60	NaN	NaN	5160000	1130000	4.44	26.9	229104	303970	8.95	2.25	8.76	3.05	NaN	NaN	NaN	NaN	NaN	NaN	NaN	0.056	10.1	114130	4.91	5.87	2.2541
JKLS29	no	pdl2ko	d60	NaN	NaN	3220000	1260000	2.57	19.9	82754	250740	15	2.4	13.6	5.72	NaN	NaN	NaN	NaN	NaN	NaN	NaN	0.056	9.55	120330	4.62	5.57	2.73396
JKLS29	no	pdl2ko	d60	NaN	NaN	4050000	1450000	2.87	22	116235	319000	10.6	2.86	9.38	2.97	NaN	NaN	NaN	NaN	NaN	NaN	NaN	0.044	7.2	104400	3.39	3.9	3.41394
JKLS29	no	pdl2ko	d60	NaN	NaN	4800000	1570000	3.53	23	169440	361100	5.55	5.13	8.34	3.29	0.979616	8.17	5.77	0.19	21.8	21.2	1e-05	0.044	16.1	252770	3.42	3.5	2.93742
JKLS29	no	pdl2ko	d60	NaN	NaN	4480000	720000	3	18.4	134400	132480	10.4	2.3	7.57	1.97	0.822985	6.23	3.3	0.31	15.7	19.3	2.52	0.045	6.21	44712	4.61	3.98	3.62438
JKLS29	yes	wt	d60	12	7800	42000000	30400000	5.71	29.9	2398200	9.0896e+06	4.4	18	36.6	15.4	0.674863	24.7	3.16	1.22	16.6	6.16	3.47	1.286	30.8	9363200	22.5	21.7	4.01506
JKLS29	yes	wt	d60	7	1400	31300000	26800000	3.35	37.9	1048550	10157200	6.88	14.4	1.32	9.17	12.0455	15.9	7.15	2.92	6.3	18.1	8.22	0.187	21	5.628e+06	16.7	13.2	2.28488
JKLS29	yes	wt	d60	10	4250	25300000	31500000	4.27	34.6	1.08031e+06	10899000	6.2	10.6	2.18	7.47	7.79817	17	8.33	3.12	20.9	16.3	7.87	0.382	21.9	6.8985e+06	25.5	22.7	3.36134
JKLS29	yes	wt	d60	4	2050	28600000	48600000	3.36	32.3	960960	15697800	9.21	11.2	1.7	10.6	24.2941	41.3	31.8	7.5	15.6	43.5	12.4	0.852	28	1.3608e+07	24.7	20.3	4.2173
JKLS29	yes	wt	d60	8	900	17300000	27400000	3.55	34.3	614150	9.3982e+06	6.65	12.4	3.72	9.28	3.79032	14.1	21.8	4.81	30	46.5	9.7	0.588	20.3	5.5622e+06	16.6	14.9	2.86299
JKLS29	yes	wt	d60	9	6050	24300000	27500000	4.98	25.2	1.21014e+06	6930000	4.14	15.3	3.56	15.8	5.14045	18.3	28.2	7.6	30.7	51	17.4	0.56	40.1	11027500	25.4	19.9	2.93573
JKLS29	yes	pdl2ko	d60	1	0	14900000	14000000	4.88	38.4	727120	5376000	10.7	8.25	3.1	8.87	3.54839	11	12.8	1.41	31.1	36.4	3.59	1.267	16.9	2.366e+06	28.5	26.9	2.90662
JKLS29	yes	pdl2ko	d60	4	100	34300000	30500000	3.07	32.4	1.05301e+06	9.882e+06	9.8	10.5	18.6	13.3	1.1129	20.7	12	2.27	20	28.1	5.72	0.264	27.6	8.418e+06	17	13.9	2.3166
JKLS29	yes	pdl2ko	d60	5	550	45100000	21900000	4.11	22.9	1.85361e+06	5.0151e+06	6.93	24.1	29.1	11.9	1.23711	36	14.7	5.75	5.7	24.7	12.5	0.935	33.9	7.4241e+06	22.8	17.4	3.45249
JKLS29	yes	pdl2ko	d60	7	0	12000000	18000000	2.28	30.7	273600	5526000	10.3	12	27.2	10.2	0.996324	27.1	18.3	1.85	8.38	37.8	5.21	1.141	29.7	5346000	20.7	19.7	2.6204
JKLS29	yes	pdl2ko	d60	5	100	20900000	22300000	2.64	31.1	551760	6.9353e+06	6.13	15.6	21.9	15.8	1.52511	33.4	25.5	5.33	6.8	42.2	11.3	0.974	24	5352000	22.5	16.6	2.94247
JKLS29	yes	pdl2ko	d60	7	1400	22200000	23500000	3.52	29.3	781440	6.8855e+06	5.48	19.9	14.6	12.2	1.65753	24.2	22.7	4.46	10.3	40.9	11.5	1.075	33	7755000	28.5	22.6	3.31577
JKLS33	no	wt	d60	NaN	NaN	2260000	1050000	17.1	61	386460	640500	NaN	0.91	4.33	4.44	0.875289	3.79	0.54	1.48	4.77	4.43	4.11	0.094	2.89	30345	5.16	3.26	3.80623
JKLS33	no	wt	d60	NaN	NaN	2180000	920000	10.8	55.9	235440	514280	NaN	0.62	12.2	5.7	0.452459	5.52	0.47	0.93	7.36	4.23	2.18	0.095	11.9	109480	8.03	3.32	3.19793
JKLS33	no	wt	d60	NaN	NaN	2230000	1100000	11.6	60.5	258680	665500	NaN	0.74	8.99	5.12	0.703003	6.32	2.62	6.24	7.42	7.11	10	0.076	6.78	74580	4.22	1.52	2.82318
JKLS33	no	wt	d60	NaN	NaN	2290000	695000	15.5	42.1	354950	292595	NaN	4.16	13.4	4.05	0.493284	6.61	0.57	1.39	7.63	4.91	2.97	0.076	6.61	45939.5	8.54	4.47	5.23169
JKLS33	no	wt	d60	NaN	NaN	2250000	1100000	27.3	59.9	614250	658900	NaN	0.82	7.37	5.64	0.947083	6.98	0.87	1.6	11.6	6.87	2.51	0.09	4.98	54780	4.83	3.47	1.42857
JKLS33	no	pdl2ko	d60	NaN	NaN	1670000	1060000	25.9	62.6	432530	663560	NaN	1.94	14.2	3.5	1.40845	20	4.08	3.14	9.23	15.3	6.89	0.08	3.02	32012	7.68	2.51	1.91621
JKLS33	no	pdl2ko	d60	NaN	NaN	1030000	1010000	35.5	51.1	365650	516110	NaN	1.25	12.9	3.98	1.37209	17.7	6.76	8.96	11	15.9	12.1	0.068	15.5	156550	3.88	2.45	2.31023
JKLS33	no	pdl2ko	d60	NaN	NaN	1640000	2160000	8.4	50.7	137760	1.09512e+06	NaN	0.52	24.9	4.89	0.915663	22.8	4.72	1.64	17	17.1	3.7	0.065	11.3	244080	3.76	2.22	2.01225
JKLS33	no	pdl2ko	d60	NaN	NaN	1780000	2850000	6.9	63.5	122820	1809750	NaN	0.52	20	2.49	0.905	18.1	6.04	5.73	15	17.2	7.39	0.073	6.63	188955	5.38	2.65	1.82371
JKLS33	no	pdl2ko	d60	NaN	NaN	2040000	550000	4.8	75.1	97920	413050	NaN	0.28	25.4	0.33	0.767717	19.5	2.78	1.53	15	10.4	3	0.052	2.48	13640	2.15	6.41	3.15962
JKLS33	yes	wt	d60	12	6800	14300000	18700000	9.84	28.5	1.40712e+06	5.3295e+06	NaN	15.4	3.32	15.7	3.43373	11.4	12.9	7.28	40.4	22.7	15.7	0.455	42.9	8022300	16.3	13.4	1.6718
JKLS33	yes	wt	d60	10	1450	24800000	14800000	4.48	31.2	1.11104e+06	4617600	NaN	8.68	6.87	11.1	3.56623	24.5	13.7	9.3	32	21.7	16.2	0.672	30.6	4528800	26.9	16.5	2.68065
JKLS33	yes	wt	d60	9	350	35100000	22900000	20.2	23.8	7090200	5450200	NaN	14.4	0.78	19.9	3.97436	3.1	4.91	6.77	2.8	27.6	16.9	0.964	37.9	8679100	22.8	18.4	3.07573
JKLS33	yes	wt	d60	1	0	5070000	15900000	14.7	53.6	745290	8522400	NaN	1.53	37	10.8	1.30811	48.4	12.7	4.35	17.5	23.5	7.14	0.319	10.2	1.6218e+06	12.6	14.6	2.6975
JKLS33	yes	wt	d60	0	0	3550000	10900000	23.1	28.5	820050	3.1065e+06	NaN	5.04	18.9	13.3	1.60317	30.3	7.51	2.08	8.53	22.7	3.77	0.143	22.4	2441600	13.9	16.9	1.97883
JKLS33	yes	wt	d60	9	9800	8380000	17900000	9.55	30.3	751000	5423700	NaN	15.9	18.3	20.6	1.69399	31	21.2	9.01	45.9	29.9	15.4	0.724	33.4	5.9786e+06	19.7	16.4	2.29371
JKLS33	yes	pdl2ko	d60	6	0	5500000	12600000	5.44	39.4	299200	4.9644e+06	NaN	13.6	26.4	16	2.18561	57.7	28.8	19.9	25.3	39.9	25.2	1.188	18.1	2280600	36.5	31.2	2.42669
JKLS33	yes	pdl2ko	d60	1	0	3550000	7690000	9.58	48.2	340090	3706580	NaN	4.84	55	13	1.26545	69.6	27.4	17.7	6.74	35.5	21.5	0.613	10.2	784380	27.9	25.5	2.73038
JKLS33	yes	pdl2ko	d60	0	0	5920000	8570000	8.19	41.4	484848	3547980	NaN	6.52	67.4	20.2	1.18843	80.1	51.6	38.8	5.58	57.8	42.8	1.356	16.5	1414050	42.2	36.7	2.72582
JKLS33	yes	pdl2ko	d60	5	0	7410000	9140000	6.35	48.6	470535	4.44204e+06	NaN	6.85	61.4	14.8	1.21987	74.9	32.1	21.7	6.57	39.9	26.2	0.324	12.2	1.11508e+06	35	29.5	5.84416
JKLS33	yes	pdl2ko	d60	5	0	7030000	17100000	5.79	32	407037	5472000	NaN	12.6	16.3	15	2.88957	47.1	22.2	9.85	17	37.2	14.5	1.056	21.5	3.6765e+06	22.1	20.3	2.34915

## Sheet: JhKO
experimental_Id	genotype	infection_status	timepoint	number_parasites	mf_per_ml	total_plec	percent_CD4_plec	total_CD4_plec	percent_Foxp3_PleC	percent_IL4-of-CD4_PleC	percent_IL5-of-CD4_PleC	percent_IL4-of-GATA3_PleC	percent_IL5-of-GATA3_PleC	percent_GATA-3-of-CD4_stimulated_PleC
JKLS17	wt	yes	d20	18	NaN	18600000	6.44	1197840	17.2	24	10.8	57.1	26.3	27.4
JKLS17	wt	yes	d20	12	NaN	22700000	8.11	1840970	10.6	17.6	8.29	46.3	23.8	23
JKLS17	wt	yes	d20	7	NaN	34200000	11.2	3830400	13.3	20.5	8	58.1	22.5	21.9
JKLS17	wt	yes	d20	NaN	NaN	NaN	NaN	NaN	NaN	NaN	NaN	NaN	24.5	25.2
JKLS17	wt	yes	d20	NaN	NaN	NaN	NaN	NaN	NaN	NaN	NaN	NaN	21.4	19.3
JKLS17	wt	yes	d20	13	NaN	NaN	8.55	NaN	10.9	9.89	6.03	39.9	21.4	19.3
JKLS17	jhko	yes	d20	25	NaN	7000000	12.8	896000	18.8	11.3	6.45	23.5	10.7	44.1
JKLS17	jhko	yes	d20	5	NaN	28900000	8.47	2447830	17.8	23.5	20.4	44.9	28.6	28.9
JKLS17	jhko	yes	d20	17	NaN	35400000	5.42	1918680	14.4	32.9	26.8	68.8	35.5	49.4
JKLS17	jhko	yes	d20	17	NaN	30500000	12.2	3721000	17.5	22.6	10.8	58.3	18.2	37.3
JKLS17	jhko	yes	d20	11	NaN	17900000	9.97	1784630	18.6	15.8	9.05	44.6	15.6	35.3
JKLS17	jhko	yes	d20	11	NaN	23400000	11.9	2784600	11.5	10.1	12.2	38.5	23.7	29.8
JKLS17	jhko	no	d20	NaN	NaN	5600000	3.18	178080	14.4	1.75	1.44	12.4	5.29	4.09
JKLS17	jhko	no	d20	NaN	NaN	3200000	4.63	148160	12.2	4.21	3.2	19.8	6.59	9.11
JKLS17	jhko	no	d20	NaN	NaN	2800000	4.9	137200	12.5	5.59	3.03	24.1	9.26	5.11
JKLS17	wt	no	d20	NaN	NaN	1300000	13	169000	9.28	1.74	2.68	11.9	10.5	4.63
JKLS17	wt	no	d20	NaN	NaN	1200000	9.35	112200	15.7	3.26	2.24	28	17.4	2.78
JKLS17	wt	no	d20	NaN	NaN	3900000	9.5	370500	9.57	3.65	1.54	24.8	11.3	3.48
JKLS26	wt	yes	d20	9	NaN	13500000	NaN	NaN	NaN	NaN	NaN	NaN	NaN	NaN
JKLS26	wt	yes	d20	17	NaN	23100000	NaN	NaN	NaN	NaN	NaN	NaN	NaN	NaN
JKLS26	wt	yes	d20	16	NaN	9400000	NaN	NaN	NaN	NaN	NaN	NaN	NaN	NaN
JKLS26	wt	yes	d20	2	NaN	11000000	NaN	NaN	NaN	NaN	NaN	NaN	NaN	NaN
JKLS26	wt	yes	d20	8	NaN	5900000	NaN	NaN	NaN	NaN	NaN	NaN	NaN	NaN
JKLS26	wt	yes	d20	12	NaN	29400000	NaN	NaN	NaN	NaN	NaN	NaN	NaN	NaN
JKLS26	jhko	yes	d20	18	NaN	17800000	NaN	NaN	NaN	NaN	NaN	NaN	NaN	NaN
JKLS26	jhko	yes	d20	16	NaN	17000000	NaN	NaN	NaN	NaN	NaN	NaN	NaN	NaN
JKLS26	jhko	yes	d20	14	NaN	18800000	NaN	NaN	NaN	NaN	NaN	NaN	NaN	NaN
JKLS26	jhko	yes	d20	20	NaN	11200000	NaN	NaN	NaN	NaN	NaN	NaN	NaN	NaN
JKLS26	jhko	yes	d20	16	NaN	27000000	NaN	NaN	NaN	NaN	NaN	NaN	NaN	NaN
JKLS26	jhko	yes	d20	11	NaN	11400000	NaN	NaN	NaN	NaN	NaN	NaN	NaN	NaN
JKLS26	jhko	no	d20	NaN	NaN	3690000	NaN	NaN	NaN	NaN	NaN	NaN	NaN	NaN
JKLS26	jhko	no	d20	NaN	NaN	3740000	NaN	NaN	NaN	NaN	NaN	NaN	NaN	NaN
JKLS26	jhko	no	d20	NaN	NaN	2130000	NaN	NaN	NaN	NaN	NaN	NaN	NaN	NaN
JKLS26	wt	no	d20	NaN	NaN	1090000	NaN	NaN	NaN	NaN	NaN	NaN	NaN	NaN
JKLS26	wt	no	d20	NaN	NaN	1130000	NaN	NaN	NaN	NaN	NaN	NaN	NaN	NaN
JKLS26	wt	no	d20	NaN	NaN	920000	NaN	NaN	NaN	NaN	NaN	NaN	NaN	NaN
JKLS38	wt	yes	d20	8	NaN	9000000	7.53	677700	18.8	22.5	9.68	46.5	18.1	50.4
JKLS38	wt	yes	d20	11	NaN	14300000	7.48	1069640	14	24.2	10.4	51.9	24.9	38.1
JKLS38	wt	yes	d20	11	NaN	12900000	6.62	853980	14.3	21.5	9	48.9	22.1	38.1
JKLS38	wt	yes	d20	10	NaN	14800000	9.77	1445960	14	14.8	6.32	40.6	19.7	29.4
JKLS38	wt	yes	d20	17	NaN	15800000	8.98	1418840	15.6	23.2	8.37	47.2	18.9	41.2
JKLS38	wt	yes	d20	13	NaN	1.64e+07	10.2	1672800	14.5	17.4	5.72	45.7	17.1	28.2
JKLS38	jhko	yes	d20	13	NaN	7250000	9.81	711225	11.4	13.2	7.33	19.1	12.2	56.6
JKLS38	jhko	yes	d20	16	NaN	10600000	3	318000	14.7	10.3	6.48	15.2	11.4	55.3
JKLS38	jhko	yes	d20	22	NaN	11700000	5.27	616590	15	11.6	7.65	17.1	13.2	54.9
JKLS38	jhko	yes	d20	20	NaN	13800000	6.8	938400	14.7	9.91	6.7	13.1	10.7	58.7
JKLS38	jhko	yes	d20	13	NaN	23000000	6.68	1536400	11.4	5.96	4.03	11	9.78	35.8
JKLS38	jhko	yes	d20	12	NaN	8800000	9.04	795520	11.9	11.7	5.68	20.3	12.5	35.1
JKLS38	wt	no	d20	NaN	NaN	3700000	4.49	166130	16.5	2.15	1	10	6.53	9.31
JKLS38	wt	no	d20	NaN	NaN	2900000	11.3	327700	10	0.852	0.18	9.51	2.66	2.79
JKLS38	wt	no	d20	NaN	NaN	3600000	3.4	122400	13.6	3.58	0.867	20.1	6.02	10.6
JKLS38	jhko	no	d20	NaN	NaN	740000	14.3	105820	11.7	5.26	0.95	25.5	6.37	11.5
JKLS38	jhko	no	d20	NaN	NaN	950000	10.6	100700	12.2	6.8	1.89	29.6	11	14.4
JKLS38	jhko	no	d20	NaN	NaN	830000	16.7	138610	6.26	7.69	4.58	13.8	10.1	43.2
JKLS13	wt	yes	d60	10	1566.67	21900000	2.89	632910	12.2	NaN	NaN	NaN	NaN	NaN
JKLS13	wt	yes	d60	7	533.333	22300000	1.65	367950	7.97	NaN	NaN	NaN	NaN	NaN
JKLS13	wt	yes	d60	7	2466.67	19900000	1.62	322380	6.71	NaN	NaN	NaN	NaN	NaN
JKLS13	wt	yes	d60	8	533.333	16700000	2.29	382430	10.4	NaN	NaN	NaN	NaN	NaN
JKLS13	wt	yes	d60	12	0	24900000	3.3	821700	8.45	NaN	NaN	NaN	NaN	NaN
JKLS13	wt	yes	d60	7	2900	25500000	7.32	1866600	2.75	NaN	NaN	NaN	NaN	NaN
JKLS13	wt	yes	d60	2	0	33900000	1.79	606810	7.68	NaN	NaN	NaN	NaN	NaN
JKLS13	wt	yes	d60	8	0	34000000	0.98	333200	10.6	NaN	NaN	NaN	NaN	NaN
JKLS13	wt	yes	d60	11	0	21000000	1.3	273000	9.05	NaN	NaN	NaN	NaN	NaN
JKLS13	wt	yes	d60	6	900	49500000	1.64	811800	4.2	NaN	NaN	NaN	NaN	NaN
JKLS13	wt	yes	d60	9	1900	20700000	1.32	273240	6.93	NaN	NaN	NaN	NaN	NaN
JKLS13	wt	yes	d60	NaN	NaN	12800000	3.32	424960	4.56	NaN	NaN	NaN	NaN	NaN
JKLS13	wt	no	d60	NaN	NaN	1640000	NaN	NaN	NaN	NaN	NaN	NaN	NaN	NaN
JKLS13	wt	no	d60	NaN	NaN	1910000	5.99	114409	5.97	NaN	NaN	NaN	NaN	NaN
JKLS13	wt	no	d60	NaN	NaN	3430000	7.76	266168	8.45	NaN	NaN	NaN	NaN	NaN
JKLS13	wt	no	d60	NaN	NaN	3670000	8.92	327364	7.89	NaN	NaN	NaN	NaN	NaN
JKLS13	wt	no	d60	NaN	NaN	3260000	4.75	15485	8.91	NaN	NaN	NaN	NaN	NaN
JKLS13	jhko	yes	d60	7	0	41400000	2.98	1233720	8.04	NaN	NaN	NaN	NaN	NaN
JKLS13	jhko	yes	d60	8	0	18700000	0.86	160820	9.86	NaN	NaN	NaN	NaN	NaN
JKLS13	jhko	yes	d60	4	0	17500000	2.2	385000	9.65	NaN	NaN	NaN	NaN	NaN
JKLS13	jhko	yes	d60	7	0	3.22e+07	1.49	479780	11.2	NaN	NaN	NaN	NaN	NaN
JKLS13	jhko	yes	d60	7	333.333	22200000	4.58	1016760	4.75	NaN	NaN	NaN	NaN	NaN
JKLS13	jhko	yes	d60	2	0	29900000	1.39	415610	10.7	NaN	NaN	NaN	NaN	NaN
JKLS13	jhko	yes	d60	5	0	23800000	2.24	533120	9.77	NaN	NaN	NaN	NaN	NaN
JKLS13	jhko	yes	d60	9	66.6667	21500000	1.25	268750	9.9	NaN	NaN	NaN	NaN	NaN
JKLS13	jhko	yes	d60	3	0	17900000	1.47	263130	4.07	NaN	NaN	NaN	NaN	NaN
JKLS13	jhko	yes	d60	9	0	15000000	1.06	159000	11	NaN	NaN	NaN	NaN	NaN
JKLS13	jhko	yes	d60	6	0	53100000	1.02	541620	8.33	NaN	NaN	NaN	NaN	NaN
JKLS13	jhko	yes	d60	13	0	29200000	0.73	213160	10.3	NaN	NaN	NaN	NaN	NaN
JKLS13	jhko	no	d60	NaN	NaN	870000	19.8	172260	7.34	NaN	NaN	NaN	NaN	NaN
JKLS13	jhko	no	d60	NaN	NaN	1090000	13.8	150420	7.99	NaN	NaN	NaN	NaN	NaN
JKLS13	jhko	no	d60	NaN	NaN	820000	NaN	NaN	NaN	NaN	NaN	NaN	NaN	NaN
JKLS13	jhko	no	d60	NaN	NaN	910000	11.4	103740	6.08	NaN	NaN	NaN	NaN	NaN
JKLS14	wt	yes	d60	NaN	NaN	2100000	NaN	NaN	NaN	NaN	NaN	NaN	NaN	NaN
JKLS14	wt	yes	d60	7	3866.67	19100000	NaN	NaN	NaN	NaN	NaN	NaN	NaN	NaN
JKLS14	wt	yes	d60	9	2766.67	36500000	NaN	NaN	NaN	NaN	NaN	NaN	NaN	NaN
JKLS14	wt	yes	d60	12	133.333	3.33e+07	NaN	NaN	NaN	NaN	NaN	NaN	NaN	NaN
JKLS14	wt	yes	d60	12	8500	21400000	NaN	NaN	NaN	NaN	NaN	NaN	NaN	NaN
JKLS14	wt	yes	d60	NaN	NaN	43700000	NaN	NaN	NaN	NaN	NaN	NaN	NaN	NaN
JKLS14	wt	yes	d60	13	5866.67	24300000	NaN	NaN	NaN	NaN	NaN	NaN	NaN	NaN
JKLS14	jhko	yes	d60	0	166.667	15600000	NaN	NaN	NaN	NaN	NaN	NaN	NaN	NaN
JKLS14	jhko	yes	d60	4	0	48200000	NaN	NaN	NaN	NaN	NaN	NaN	NaN	NaN
JKLS14	jhko	yes	d60	8	0	43600000	NaN	NaN	NaN	NaN	NaN	NaN	NaN	NaN
JKLS14	jhko	yes	d60	8	0	20400000	NaN	NaN	NaN	NaN	NaN	NaN	NaN	NaN
JKLS14	jhko	yes	d60	6	0	32000000	NaN	NaN	NaN	NaN	NaN	NaN	NaN	NaN
JKLS14	jhko	yes	d60	2	0	42700000	NaN	NaN	NaN	NaN	NaN	NaN	NaN	NaN
JKLS14	jhko	yes	d60	1	0	43100000	NaN	NaN	NaN	NaN	NaN	NaN	NaN	NaN
JKLS14	wt	no	d60	NaN	NaN	2780000	NaN	NaN	NaN	NaN	NaN	NaN	NaN	NaN
JKLS14	wt	no	d60	NaN	NaN	4120000	NaN	NaN	NaN	NaN	NaN	NaN	NaN	NaN
JKLS14	wt	no	d60	NaN	NaN	2500000	NaN	NaN	NaN	NaN	NaN	NaN	NaN	NaN
JKLS14	wt	no	d60	NaN	NaN	5360000	NaN	NaN	NaN	NaN	NaN	NaN	NaN	NaN
JKLS14	jhko	no	d60	NaN	NaN	3640000	NaN	NaN	NaN	NaN	NaN	NaN	NaN	NaN
JKLS14	jhko	no	d60	NaN	NaN	2740000	NaN	NaN	NaN	NaN	NaN	NaN	NaN	NaN
JKLS14	jhko	no	d60	NaN	NaN	2250000	NaN	NaN	NaN	NaN	NaN	NaN	NaN	NaN
JKLS17	wt	no	d60	NaN	NaN	3360000	6.03	202608	9.62	14.4	4.47	26	3.25	2.55
JKLS17	wt	no	d60	NaN	NaN	2.01e+06	1.58	31758	11.5	12.2	6.91	10.2	14.1	12.7
JKLS17	wt	no	d60	NaN	NaN	2.05e+06	5.41	110905	12	20.2	7.26	5.08	20.3	5
JKLS17	jhko	no	d60	NaN	NaN	440000	12.4	54560	7.78	21.3	12.9	43	15.7	13.8
JKLS17	jhko	no	d60	NaN	NaN	440000	7.62	33528	9.61	16	8.53	40.3	15.9	11.3
JKLS17	jhko	no	d60	NaN	NaN	660000	4.12	27192	13.1	20.6	4.44	46.4	15.3	26
JKLS17	wt	yes	d60	1	2066.67	50500000	2.56	1292800	6.92	1.59	0.64	29.7	10.1	26.1
JKLS17	wt	yes	d60	1	0	38200000	2.42	924440	8.15	4.88	2.69	45.4	20.3	29.2
JKLS17	wt	yes	d60	0	1766.67	19300000	3.16	609880	8.34	1.73	2.22	16.3	9.4	25.6
JKLS17	wt	yes	d60	4	1900	48200000	4.22	2034040	7.7	9.25	2.87	35	21.1	20.2
JKLS17	wt	yes	d60	5	966.667	24300000	2.3	558900	5.5	10.4	2.58	23.7	18.5	24.4
JKLS17	wt	yes	d60	0	1966.67	30700000	2.89	887230	11	18.6	4.91	16.9	9.41	32.7
JKLS17	jhko	yes	d60	3	266.667	17400000	2.31	401940	9.56	17	2.98	28.7	13.2	28
JKLS17	jhko	yes	d60	6	0	16200000	2.72	440640	13.5	24.1	7.15	20.5	12.4	51
JKLS17	jhko	yes	d60	0	0	4500000	3.02	135900	8.81	9.75	2.57	29.5	12.9	62.1
JKLS17	jhko	yes	d60	0	0	19600000	1.23	241080	6.61	19.4	4.93	28.9	20.6	66.8
JKLS17	jhko	yes	d60	2	0	27900000	0.77	214830	13.3	11.5	4.89	23.9	14.6	60.7
JKLS17	jhko	yes	d60	3	33.3333	28500000	1.62	461700	6.26	9.52	3.05	35.8	11	41.7
JKLS26	wt	yes	d60	13	4600	29700000	NaN	NaN	NaN	NaN	NaN	NaN	NaN	NaN
JKLS26	wt	yes	d60	6	33.3333	8600000	NaN	NaN	NaN	NaN	NaN	NaN	NaN	NaN
JKLS26	wt	yes	d60	4	0	25700000	NaN	NaN	NaN	NaN	NaN	NaN	NaN	NaN
JKLS26	wt	yes	d60	6	100	16000000	NaN	NaN	NaN	NaN	NaN	NaN	NaN	NaN
JKLS26	wt	yes	d60	8	2866.67	11700000	NaN	NaN	NaN	NaN	NaN	NaN	NaN	NaN
JKLS26	wt	yes	d60	2	900	24200000	NaN	NaN	NaN	NaN	NaN	NaN	NaN	NaN
JKLS26	jhko	yes	d60	3	0	24400000	NaN	NaN	NaN	NaN	NaN	NaN	NaN	NaN
JKLS26	jhko	yes	d60	4	33.3333	26600000	NaN	NaN	NaN	NaN	NaN	NaN	NaN	NaN
JKLS26	jhko	yes	d60	3	0	43700000	NaN	NaN	NaN	NaN	NaN	NaN	NaN	NaN
JKLS26	jhko	yes	d60	6	0	62700000	NaN	NaN	NaN	NaN	NaN	NaN	NaN	NaN
JKLS26	jhko	yes	d60	1	0	57100000	NaN	NaN	NaN	NaN	NaN	NaN	NaN	NaN
JKLS26	jhko	yes	d60	3	0	33600000	NaN	NaN	NaN	NaN	NaN	NaN	NaN	NaN
JKLS26	wt	no	d60	NaN	NaN	2880000	NaN	NaN	NaN	NaN	NaN	NaN	NaN	NaN
JKLS26	wt	no	d60	NaN	NaN	3500000	NaN	NaN	NaN	NaN	NaN	NaN	NaN	NaN
JKLS26	wt	no	d60	NaN	NaN	2940000	NaN	NaN	NaN	NaN	NaN	NaN	NaN	NaN
JKLS26	jhko	no	d60	NaN	NaN	950000	NaN	NaN	NaN	NaN	NaN	NaN	NaN	NaN
JKLS26	jhko	no	d60	NaN	NaN	1030000	NaN	NaN	NaN	NaN	NaN	NaN	NaN	NaN
JKLS26	jhko	no	d60	NaN	NaN	1150000	NaN	NaN	NaN	NaN	NaN	NaN	NaN	NaN
JKLS38	wt	yes	d60	10	400	25800000	4.45	1148100	7.94	11.6	8.88	21.5	27.8	13.2
JKLS38	wt	yes	d60	10	0	27200000	2.9	788800	16	11.4	6.3	20.1	17.3	23.2
JKLS38	wt	yes	d60	5	66.6667	22400000	3.21	719040	8.9	17.2	5.96	17.8	15.3	24.6
JKLS38	wt	yes	d60	12	0	26000000	2.8	728000	12.5	13.6	6.56	18.3	16.8	27.1
JKLS38	wt	yes	d60	6	2800	22900000	6.38	1461020	5.01	27.3	9.48	31	28	18.3
JKLS38	wt	yes	d60	1	0	14300000	4.74	677820	11.5	16.1	3.31	18.8	9.75	21.5
JKLS38	jhko	yes	d60	2	0	25200000	3.74	942480	16	10.8	3.61	12.8	5.95	29.4
JKLS38	jhko	yes	d60	10	0	19200000	4.95	950400	13	5.44	2.73	7.72	6.47	28.1
JKLS38	jhko	yes	d60	9	0	27300000	2.22	606060	16.6	8.55	3.96	11.8	8.29	27.2
JKLS38	jhko	yes	d60	5	266.667	18300000	2.49	455670	9.55	10.9	7.46	13.9	17	23.7
JKLS38	jhko	yes	d60	2	0	29900000	3.68	1100320	16.4	4.96	4.74	7.92	9.92	26.6
JKLS38	jhko	yes	d60	11	233.333	24500000	5.2	1274000	10.3	15	4.31	22.4	10	24.7
JKLS38	wt	no	d60	NaN	NaN	3710000	5.03	186613	13.9	0.568	1.38	3.52	7.81	6.74
JKLS38	wt	no	d60	NaN	NaN	4.06e+06	7.29	295974	12.7	0.277	0.106	6.31	0.315	1.87
JKLS38	wt	no	d60	NaN	NaN	3880000	7.36	285568	13.6	0.256	0.411	1.56	2.84	5.46
JKLS38	jhko	no	d60	NaN	NaN	1190000	14.6	173740	12.1	6.77	0.96	13.4	2.43	17.9
JKLS38	jhko	no	d60	NaN	NaN	1250000	14.5	181250	11	2.13	0.597	5.75	2.1	9.91
JKLS38	jhko	no	d60	NaN	NaN	790000	13.7	108230	15.3	5.77	3.14	9.14	6.93	26.7

## Sheet: PD-L2 expression
experimental_Id	timepoint	infection_status	percent_PDL2-of-CD19hiB220lo_PleC	percent_PDL2-of-CD19loB220hi_PleC	percent_PDL2-ofCD19posB220hi
jkls02	d60	yes	54.6	17.4	6.88
jkls02	d60	yes	40.1	6.35	12.3
jkls02	d60	yes	43.5	13.6	5.25
jkls02	d60	yes	69.4	22.5	9.31
jkls02	d60	yes	41.2	9.72	7.52
jkls02	d60	yes	51.1	11.3	11.5
jkls02	d60	no	52.5	14.1	3.25
jkls02	d60	no	53	8.77	3.24
jkls02	d60	no	49.5	8.89	3.29
jkls02	d60	no	52.2	9.48	2.73
jkls02	d60	no	50.1	8.8	2.76
jkls02	d60	no	54.7	14.1	NaN
jkls07	d60	yes	73.6	13.8	15.2
jkls07	d60	yes	48.3	6.14	11.5
jkls07	d60	yes	55.5	6.85	8.45
jkls07	d60	yes	47.9	9.1	9.19
jkls07	d60	yes	58	8.01	8.88
jkls07	d60	yes	55	4.18	13.8
jkls07	d60	no	52.9	5.39	5.05
jkls07	d60	no	47.8	6.3	2.81
jkls07	d60	no	54	5.12	4.42
jkls07	d60	no	55.4	6.7	NaN
jkls41	d60	no	28.5	9.72	0.8
jkls41	d60	no	28.6	10.4	1.08
jkls41	d60	no	29.3	9.67	0.94
jkls41	d60	no	24.5	6.59	0.87
jkls41	d60	no	29.8	9.84	1.36
jkls41	d60	yes	49.2	23.3	1.42
jkls41	d60	yes	17	6.23	10.2
jkls41	d60	yes	53.9	26.3	1.71
jkls41	d60	yes	25.5	6.44	2.57
jkls41	d60	yes	13.1	3.29	1.74
jkls41	d60	yes	58.1	42.3	1.61

## Sheet: Bone marrow chimaeras
experimental_Id	group	infection_status	timepoint	parasite_number	mf_per_ml	percent_IL4-of-CD4_PleC	percent_IL5-of-CD4_PleC	percent_IL4-of-GATA3_PleC	percent_IL5-of-GATA3_PleC	percent_GATA-3-of-CD4_stimulated_PleC	total_PleC	total_tLN	percent_CD4_PleC	total_CD4_PleC	percent_CD4_tLN	total_CD4_tLN	percent_Foxp3-of-CD4_PleC	total_Foxp3_PleC	percent_CXCR5-of-CD4_tLN	Total_CXCR5_tLN	percent_CD19_tLN	total_CD19_tLN	percent_PNA-of-CD19_tLN	percent_IgMnegIgDneg-of-CD19_tLN	percent-CD138-of-Igk_tLN
jkls25	A_PDL2-Bcell-ko	yes	d60	4	450	NaN	NaN	NaN	NaN	8.71	58500000	8750000	5.2	3.042e+06	34.7	3.03625e+06	5.39	163964	37.1	1.12645e+06	28.7	2511250	12.7	11	1.26
jkls25	A_PDL2-Bcell-ko	yes	d60	9	100	15.42	NaN	27.4463	NaN	27.3	11000000	8580000	8.05	885500	35.1	3.01158e+06	9.41	83325.6	23	692663	37.8	3.24324e+06	18.6	19	1.76
jkls25	A_PDL2-Bcell-ko	yes	d60	2	3350	17	9.18	25.9009	14.8384	28.1	18400000	12200000	11.6	2134400	37.8	4.6116e+06	6.47	138096	19.8	913097	36	4392000	16.6	17.7	2.63
jkls25	A_PDL2-Bcell-ko	yes	d60	3	3050	16.95	8.64	24.821	17.3574	27	14900000	7890000	9.31	1387190	42.2	3.32958e+06	5.51	76434.2	16.9	562699	36.6	2887740	20.4	21.5	3.78
jkls25	A_PDL2-Bcell-ko	yes	d60	8	12200	13.19	4.13	22.1347	14.1929	22.1	15300000	7590000	10.3	1.5759e+06	46.8	3552120	3.84	60514.6	14.7	522162	37	2808300	17.3	19.9	2.14
jkls25	A_PDL2-Bcell-ko	yes	d60	4	2750	11.8	4.1	18.6126	12.2807	25.1	21400000	24590000	6.62	1416680	41.1	10106490	5.63	79759.1	18.9	1.91013e+06	26	6393400	20.9	21.3	4.61
jkls25	A_PDL2-Bcell-ko	yes	d60	5	1900	4.02	2.91	19.4631	16.2596	10.6	25000000	7110000	16	4000000	38.1	2708910	6.68	267200	28.3	766622	19.6	1393560	23.4	22.1	4.5
jkls25	A_PDL2-Bcell-ko	yes	d60	7	3200	18.12	9.24	28.4946	22.0377	25	25400000	18100000	5.63	1430020	39	7059000	3.71	53053.7	17	1200030	21.8	3945800	6.64	7.87	2.99
jkls25	A_PDL2-Bcell-ko	yes	d60	5	850	5.7	4.42	13.448	10.7995	27.5	25000000	19500000	4.21	1052500	47.1	9184500	5.72	60203	29.2	2681874	13	2535000	13	14.3	3.39
jkls25	A_PDL2-Bcell-ko	no	d60	NaN	NaN	0.249	0.115	3.56243	0.623539	2.58	4290000	950000	17.3	742170	50.6	480700	10.6	78670	5.61	26967.3	16.9	160550	2.26	4.36	0.66
jkls25	A_PDL2-Bcell-ko	no	d60	NaN	NaN	0.429	1.18	9.76331	4.7619	1.62	5150000	980000	17.4	896100	39	382200	11.4	102155	7.16	27365.5	28	274400	1.66	3.77	0.39
jkls25	A_PDL2-Bcell-ko	no	d60	NaN	NaN	1.33	NaN	15.5425	NaN	1.31	3580000	1050000	14.5	519100	55	577500	13.8	71635.8	5.2	30030	19.5	204750	1.3	3.3	0.65
jkls25	A_PDL2-Bcell-ko	no	d60	NaN	NaN	0.198	3.48	1.9806	11.1359	2.28	3580000	2250000	16.9	605020	52.8	1188000	17.2	104063	6.71	79714.8	20.7	465750	6.09	8.75	0.93
jkls25	A_PDL2-Bcell-ko	no	d60	NaN	NaN	0.28	0.00884	3.15186	0.140566	1.56	4340000	1850000	14.6	633640	55.3	1.02305e+06	10.9	69066.8	6	61383	19.4	358900	4.03	7.54	0.33
jkls25	B_WT-Bcell	yes	d60	10	3600	5.39	4.58	11.8886	13.7457	22.2	22500000	13500000	4.91	1104750	47.1	6358500	6.1	67389.8	24.1	1.5324e+06	21.3	2875500	23	24.2	3.77
jkls25	B_WT-Bcell	yes	d60	3	1100	11.87	4.1	22.0538	11.5246	19.8	14600000	4850000	7.55	1102300	42.8	2075800	6.62	72972.3	29	601982	32.8	1.5908e+06	19.5	19.7	2.56
jkls25	B_WT-Bcell	yes	d60	8	6900	13.85	5.23	22.7331	14.7208	27.7	7430000	18000000	9.49	705107	39	7020000	6.11	43082	19.9	1.39698e+06	32.4	5832000	12.7	14	1.94
jkls25	B_WT-Bcell	yes	d60	4	1050	13.93	9.43	24.5004	19.9073	37.5	21900000	29300000	5.1	1116900	41.8	12247400	3.62	40431.8	29.1	3.56399e+06	24.7	7237100	24.6	23.4	2.68
jkls25	B_WT-Bcell	yes	d60	6	900	14.09	2.82	27.9489	11.6338	10	14400000	3340000	7.74	1114560	40.9	1366060	6.66	74229.7	28.1	383863	33.8	1128920	29.2	24	2.23
jkls25	B_WT-Bcell	yes	d60	9	7600	20.26	5.72	33.6478	15.7377	20.6	10500000	11300000	12	1260000	42.2	4.7686e+06	4.18	52668	11.6	553158	30.7	3469100	17	17.6	3.02
jkls25	B_WT-Bcell	yes	d60	2	1900	16.93	5.6	27.6228	14.9086	10.6	17700000	8470000	10.6	1876200	38.8	3.28636e+06	5.06	94935.7	22.3	732858	31	2625700	23.8	23.5	3.65
jkls25	B_WT-Bcell	yes	d60	3	1500	9.5	6.37	19.7292	16.0935	17.6	24400000	8450000	9.02	2200880	43	3633500	7.62	167707	19.4	704899	26	2197000	24.3	19.4	4.83
jkls25	B_WT-Bcell	yes	d60	7	2500	13.34	12.35	24.3197	25.605	15.6	26700000	6930000	6.15	1.64205e+06	37.2	2.57796e+06	4.72	77504.8	29.7	765654	16.6	1150380	31	28	9.09
jkls25	B_WT-Bcell	yes	d60	17	650	10.56	17.41	19.0454	38.2591	9.79	43200000	7490000	8.27	3572640	41.1	3.07839e+06	3.82	136475	22.5	692638	26.1	1954890	12.6	11.2	2.24
jkls25	B_WT-Bcell	no	d60	NaN	NaN	0.35	0.523	5.26316	0.850906	0.71	6690000	1530000	17.1	1143990	48.1	735930	12.3	140711	6.49	47761.9	18.9	289170	3.93	5.2	0.63
jkls25	B_WT-Bcell	no	d60	NaN	NaN	0.147	0.049	2.56864	0.645802	0.81	890000	1670000	16.7	148630	64.3	1073810	9.86	14654.9	4.76	51113.4	14.5	242150	5.9	4.98	1.19
jkls25	B_WT-Bcell	no	d60	NaN	NaN	0.81	0.046	5.22727	0.388423	4.09	4350000	1750000	16.9	735150	55.6	973000	19	139678	5.44	52931.2	17.4	304500	6.45	7.82	0.58
jkls25	B_WT-Bcell	no	d60	NaN	NaN	0.22	0.04247	4.7619	0.520481	1.02	2400000	1760000	24.9	597600	57.3	1.00848e+06	12.4	74102.4	5.18	52239.3	16.1	283360	8.1	6.4	0.57
jkls25	C_20percent-PDL2ko	no	d60	NaN	NaN	0.22	0.07	5.52764	0.835655	1	5270000	1440000	18.4	969680	48.6	699840	9.76	94640.8	5.23	36601.6	20.5	295200	3.13	3.04	1.02
jkls25	C_20percent-PDL2ko	yes	d60	5	800	12.03	6.14	24.2911	10.7587	8.46	22000000	30700000	8.55	1.881e+06	37.6	11543200	6.27	117939	27.2	3.13975e+06	31.4	9639800	21.3	17.8	2.71
jkls25	C_20percent-PDL2ko	yes	d60	8	3000	11.17	5.13	19.152	13.0772	21.6	27200000	4650000	8.77	2385440	33.1	1539150	3.71	88499.8	36.6	563329	33.5	1557750	18.5	19.4	1.71
jkls25	C_20percent-PDL2ko	yes	d60	14	6200	17.88	6.53	29.229	20.2492	19.2	34000000	8620000	13.9	4726000	41.1	3.54282e+06	3.36	158794	29.5	1.04513e+06	32.3	2.78426e+06	14.6	16.4	2.66
jkls25	C_20percent-PDL2ko	yes	d60	8	4900	11.95	4.77	24.5953	13.5021	10.9	17200000	8960000	10.2	1754400	41.9	3754240	3.99	70000.6	19.3	724568	29.5	2643200	11.8	15.1	1.6
jkls25	C_20percent-PDL2ko	no	d60	NaN	NaN	0.87	0.378	15.0794	2.48075	0.94	4470000	770000	9.49	424203	32.9	253330	9.47	40172	5.79	14667.8	39.5	304150	1.9	4.12	0.77
jkls25	C_20percent-PDL2ko	yes	d60	9	7850	9.66	5.52	17.5073	11.4693	30.9	12700000	6590000	3.68	467360	40.9	2695310	6.63	30986	45.4	1.22367e+06	26.1	1719990	23.5	24.7	2.02
jkls25	C_20percent-PDL2ko	no	d60	NaN	NaN	0.86	0.152	11.2554	1.80266	1.85	5050000	1100000	10.6	535300	41.9	460900	12.8	68518.4	5.23	24105.1	29.1	320100	2.04	3.41	1.22
jkls25	C_20percent-PDL2ko	no	d60	NaN	NaN	0.85	1.15	6.4803	2.46238	3.27	4410000	1410000	8.35	368235	37.5	528750	19.4	71437.6	9.77	51658.9	27	380700	2.31	4.29	0.78
jkls25	C_20percent-PDL2ko	yes	d60	15	850	14.04	6.63	18.8596	16.7658	17.1	27200000	4080000	9.75	2652000	44	1795200	4.12	109262	28.1	504451	28	1142400	16.5	19.8	4.77
jkls25	C_20percent-PDL2ko	no	d60	NaN	NaN	0.77	0.162	6.94444	0.78172	3.47	7500000	1200000	10.6	795000	47.5	570000	16	127200	6.81	38817	25.5	306000	3.06	4.32	1.89
jkls25	C_20percent-PDL2ko	yes	d60	0	9600	8.18	4.43	16.4912	14.0867	9.76	38400000	11700000	7.74	2972160	49	5733000	4.16	123642	19.1	1095003	19.7	2304900	11.3	14.7	3.55
jkls25	C_20percent-PDL2ko	yes	d60	9	3700	26.2	7.99	38.6189	18.9479	29.3	27800000	13900000	10.3	2863400	46.1	6407900	4.55	130285	18.2	1.16624e+06	18.8	2613200	16.3	16	3.02
jkls28	A_PDL2-Bcell-ko	no	d60	NaN	NaN	0.93	0.143	9.30889	1.24196	14.6	2590000	695000	12.9	334110	35.5	246725	8.49	28365.9	1.63	4021.62	25.7	178615	3.07	5.02	0.68
jkls28	A_PDL2-Bcell-ko	no	d60	NaN	NaN	1.3	0.31	12.4542	1.78218	9.85	2400000	1710000	12.4	297600	35.6	608760	9.26	27557.8	2.88	17532.3	44.1	754110	2.45	5.59	0.54
jkls28	A_PDL2-Bcell-ko	no	d60	NaN	NaN	1.31	0.54	14.0036	3.62595	8.48	3710000	3350000	12.8	474880	59.1	1979850	10.4	49387.5	1.07	21184.4	4.43	148405	19.9	5.21	0.85
jkls28	A_PDL2-Bcell-ko	no	d60	NaN	NaN	0.97	0.28	8.00654	1.95035	7.96	3520000	1150000	19.7	693440	53	609500	9.36	64906	3.42	20844.9	22.3	256450	2.57	5.29	0.37
jkls28	A_PDL2-Bcell-ko	yes	d60	14	4050	10.07	6.36	17.2266	15.5331	30.9	1.64e+07	11600000	8.03	1.31692e+06	43.3	5022800	2.78	36610.4	14.1	708215	29.3	3398800	23.7	24.1	1.62
jkls28	A_PDL2-Bcell-ko	yes	d60	15	2450	15.76	9.39	21.0839	16.3592	39.3	28300000	12300000	5.86	1.65838e+06	54.9	6.7527e+06	3.24	53731.5	11.7	790066	13.8	1.6974e+06	16	16.4	2.16
jkls28	A_PDL2-Bcell-ko	yes	d60	13	2300	14.14	5.97	21.6521	11.9792	40.8	12900000	14700000	6.03	777870	48.3	7100100	4.34	33759.6	10.1	717110	17.6	2.5872e+06	16.1	13.6	2.96
jkls28	A_PDL2-Bcell-ko	yes	d60	8	3300	21.37	10.59	29.1667	17.8952	50	24100000	47000000	6.12	1474920	35.7	16779000	2.79	41150.3	10.2	1711458	26	12220000	22.3	19.8	2.06
jkls28	A_PDL2-Bcell-ko	yes	d60	10	3150	18.01	9.98	27.2527	16.0081	51.6	7040000	5990000	9.12	642048	44.5	2665550	3.41	21893.8	12.4	330528	22.9	1371710	16.8	15.3	1.46
jkls28	A_PDL2-Bcell-ko	yes	d60	9	2550	11.95	6.43	24.7602	12.963	30.8	5310000	4790000	9.92	526752	39.6	1896840	4.94	26021.5	13.7	259867	25.4	1216660	23.2	19.9	2.3
jkls28	A_PDL2-Bcell-ko	yes	d60	5	4200	29.05	14.51	40.8034	25.4348	38.4	8630000	5670000	7.65	660195	38.1	2160270	3.36	22182.6	16.7	360765	38.1	2160270	32.9	24.4	2.33
jkls28	A_PDL2-Bcell-ko	yes	d60	4	2650	6.75	3.41	14.494	8.98449	46.9	4530000	11800000	4.99	226047	46	5428000	5.32	12025.7	12.2	662216	26.1	3079800	21.8	19.6	2.14
jkls28	A_PDL2-Bcell-ko	yes	d60	4	4300	19.88	11.7	31.085	23.7082	29.7	22300000	16200000	5.45	1215350	59.8	9687600	5.97	72556.4	7.94	769195	15.9	2575800	20.1	18.3	3.03
jkls28	B_WT-Bcell	no	d60	NaN	NaN	1.4	1.143	11.5265	2.11197	3.69	5150000	1460000	29.1	1.49865e+06	40	584000	7.65	114647	5.46	31886.4	30.7	448220	3.04	6.36	0.57
jkls28	B_WT-Bcell	no	d60	NaN	NaN	0.81	0.12	10.084	0.797166	17.8	995000	1310000	14.2	141290	66.1	865910	7.15	10102.2	2.12	18357.3	7.24	94844	2.71	3.18	0.99
jkls28	B_WT-Bcell	no	d60	NaN	NaN	1.64	1.11	15.9059	6.19597	8.02	3100000	1170000	19.5	604500	55.3	647010	9.55	57729.8	4.22	27303.8	14.5	169650	3.32	5.24	0.33
jkls28	B_WT-Bcell	no	d60	NaN	NaN	0.86	0.645	5.05226	0.795508	22.7	2630000	1300000	9.97	262211	53.3	692900	11.2	29367.6	3.15	21826.3	17.7	230100	2.31	4.93	0.82
jkls28	B_WT-Bcell	yes	d60	8	4600	19.47	5.56	28.6863	13.7211	39	11200000	6600000	10.3	1153600	58.7	3.8742e+06	2.28	26302.1	8.88	344029	20.9	1379400	33.8	30.5	2.84
jkls28	B_WT-Bcell	yes	d60	11	6050	16.31	7.87	25.7576	17.3856	49	11800000	7460000	10.6	1250800	40.4	3013840	4.38	54785	9.38	282698	30.9	2305140	21.7	21.4	1.5
jkls28	B_WT-Bcell	yes	d60	12	3000	5.71	3.7	10.2304	10.0529	36.6	28400000	6760000	7.63	2166920	40.5	2737800	3.45	74758.7	16.2	443524	23.9	1615640	20.1	19.5	1.76
jkls28	B_WT-Bcell	yes	d60	8	6300	6.57	3.07	11.953	9.45105	28.5	9360000	3760000	8.7	814320	32.2	1210720	4.15	33794.3	26	314787	33.9	1.27464e+06	26.1	22.5	2.21
jkls28	B_WT-Bcell	yes	d60	7	1100	17.01	8.3	34.9162	19.3364	31.8	7400000	2430000	9.41	696340	48.7	1183410	4.99	34747.4	20.5	242599	18.3	444690	23.1	20.9	2.19
jkls28	B_WT-Bcell	yes	d60	3	3950	11.34	4.81	25.3979	13.887	31	16300000	9030000	12.1	1972300	45.1	4072530	4.23	83428.3	10	407253	23.8	2149140	18.7	17.7	2.34
jkls28	B_WT-Bcell	yes	d60	0	900	7.63	3.26	22.7156	11.6484	5.13	10100000	4330000	10.7	1080700	40.8	1766640	7.03	75973.2	8.55	151048	24.8	1073840	21.8	19.8	3.5
jkls28	B_WT-Bcell	yes	d60	5	800	5.65	4.83	17.7109	18.3849	28.4	17000000	7180000	8.28	1407600	47.8	3432040	4.89	68831.6	14.1	483918	19.4	1.39292e+06	21.6	21.1	2.6
jkls28	B_WT-Bcell	yes	d60	6	2000	9.24	4.48	22.2897	13.9182	35.4	18600000	8020000	8.28	1540080	43.5	3488700	5.06	77928	10.6	369802	23.5	1884700	19.8	18.4	1.39
jkls28	B_WT-Bcell	yes	d60	9	3650	16.5	9.8	24.3363	19.4769	52.9	34200000	5310000	6.31	2.15802e+06	46.8	2485080	2.78	59993	10.7	265904	17.4	923940	18.9	19.5	1.91
jkls28	C_20percent-PDL2ko	no	d60	NaN	NaN	1.04	0.124	9.55777	1.09046	14.3	2110000	1880000	17.3	365030	54.6	1.02648e+06	14.9	54389.5	4.94	50708.1	17.4	327120	1.83	7.15	0.75
jkls28	C_20percent-PDL2ko	no	d60	NaN	NaN	0.311	0.061	6.23441	0.862069	7.16	1440000	2750000	29.9	430560	52.3	1438250	10.6	45639.4	7.68	110458	17.7	486750	4.42	6.6	0.82
jkls28	C_20percent-PDL2ko	no	d60	NaN	NaN	1.31	0.78	9.47226	2.91545	7.86	685000	1340000	25.5	174675	55.7	746380	13.3	23231.8	5.67	42319.7	21.6	289440	3.41	4.05	1.55
jkls28	C_20percent-PDL2ko	no	d60	NaN	NaN	1.84	1	10.101	2.38727	9.81	3050000	1080000	16.4	500200	49.9	538920	9.19	45968.4	5.06	27269.4	24.1	260280	17.7	15.3	3.18
jkls28	C_20percent-PDL2ko	yes	d60	13	2350	9.35	5.08	27.5779	15.0708	11.7	15700000	9560000	28.8	4.5216e+06	40.5	3.8718e+06	5.97	269940	17.7	685309	21	2007600	17.3	17.2	1.85
jkls28	C_20percent-PDL2ko	yes	d60	12	3350	5.59	3.72	17.0243	11.6922	28.6	18900000	9570000	7.93	1498770	37.5	3588750	4.89	73289.9	13.7	491659	33.1	3167670	21.1	19.5	4.23
jkls28	C_20percent-PDL2ko	yes	d60	12	3300	25.4	11.59	35.493	24.7217	49.4	11600000	6400000	8.57	994120	30.9	1977600	2.87	28531.2	19.9	393542	19.9	1273600	14.6	16.6	1.97
jkls28	C_20percent-PDL2ko	yes	d60	5	2300	10.55	8.85	16.6948	19.4178	30.2	20000000	17100000	6.67	1334000	42.3	7233300	4.07	54293.8	13.2	954796	22.8	3898800	27.4	25.4	2.21
jkls28	C_20percent-PDL2ko	yes	d60	8	0	6.19	1.66	16.6667	8.92857	3.15	18000000	4950000	9.84	1771200	39.9	1.97505e+06	7.62	134965	15.3	302183	12.7	628650	17.3	19.4	3.31
jkls28	C_20percent-PDL2ko	yes	d60	8	2600	11.78	7.19	24.5648	17.0341	32.6	35800000	6420000	8.11	2.90338e+06	48.3	3100860	4.95	143717	10.2	316288	16.5	1059300	20.5	19.4	2
jkls28	C_20percent-PDL2ko	yes	d60	11	450	37	20.2	53.4884	37.5	16.1	18900000	2880000	5.06	956340	39.2	1128960	4.56	43609.1	11.8	133217	21.1	607680	15.1	14.3	1.98
jkls28	C_20percent-PDL2ko	yes	d60	10	3250	19.54	14.35	32.4484	22.8894	15.6	12300000	7450000	13.6	1.6728e+06	40.4	3009800	3.86	64570.1	13.8	415352	22.8	1698600	25	20.6	3.95
jkls28	C_20percent-PDL2ko	yes	d60	9	3250	11.22	5.11	24.4739	13.5986	23.3	6120000	6020000	9.56	585072	47.1	2835420	6.14	35923.4	7.75	219745	19.9	1197980	12.5	15.3	4.5
jkls28	C_20percent-PDL2ko	yes	d60	5	0	NaN	NaN	NaN	NaN	7.94	5030000	6710000	5.91	297273	43.5	2918850	10.2	30321.8	11.7	341505	22.5	1509750	25.2	24.3	1.23
jkls36	A_PDL2-Bcell-ko	yes	d60	9	2100	NaN	NaN	NaN	NaN	24.2	24600000	NaN	6.7	1648200	NaN	NaN	NaN	NaN	NaN	NaN	NaN	NaN	NaN	NaN	NaN
jkls36	A_PDL2-Bcell-ko	yes	d60	7	0	NaN	NaN	NaN	NaN	5.48	26900000	NaN	6.77	1821130	NaN	NaN	NaN	NaN	NaN	NaN	NaN	NaN	NaN	NaN	NaN
jkls36	A_PDL2-Bcell-ko	yes	d60	6	800	NaN	NaN	NaN	NaN	41.5	50100000	NaN	3.27	1638270	NaN	NaN	NaN	NaN	NaN	NaN	NaN	NaN	NaN	NaN	NaN
jkls36	A_PDL2-Bcell-ko	yes	d60	4	2500	NaN	NaN	NaN	NaN	31.8	30900000	NaN	5.69	1.75821e+06	NaN	NaN	NaN	NaN	NaN	NaN	NaN	NaN	NaN	NaN	NaN
jkls36	A_PDL2-Bcell-ko	yes	d60	11	5850	NaN	NaN	NaN	NaN	31.2	31900000	NaN	5.34	1.70346e+06	NaN	NaN	NaN	NaN	NaN	NaN	NaN	NaN	NaN	NaN	NaN
jkls36	A_PDL2-Bcell-ko	yes	d60	7	700	NaN	NaN	NaN	NaN	22.7	3.26e+07	NaN	5.57	1.81582e+06	NaN	NaN	NaN	NaN	NaN	NaN	NaN	NaN	NaN	NaN	NaN
jkls36	B_WT-Bcell	yes	d60	11	250	NaN	NaN	NaN	NaN	30.8	33800000	NaN	6.87	2322060	NaN	NaN	NaN	NaN	NaN	NaN	NaN	NaN	NaN	NaN	NaN
jkls36	B_WT-Bcell	yes	d60	0	1550	NaN	NaN	NaN	NaN	28.4	6240000	NaN	8.77	547248	NaN	NaN	NaN	NaN	NaN	NaN	NaN	NaN	NaN	NaN	NaN
jkls36	B_WT-Bcell	yes	d60	10	2100	NaN	NaN	NaN	NaN	34.5	30700000	NaN	5.91	1814370	NaN	NaN	NaN	NaN	NaN	NaN	NaN	NaN	NaN	NaN	NaN
jkls36	B_WT-Bcell	yes	d60	2	150	NaN	NaN	NaN	NaN	25	24200000	NaN	5.83	1410860	NaN	NaN	NaN	NaN	NaN	NaN	NaN	NaN	NaN	NaN	NaN
jkls36	B_WT-Bcell	yes	d60	0	3300	NaN	NaN	NaN	NaN	27.1	9300000	NaN	5.06	470580	NaN	NaN	NaN	NaN	NaN	NaN	NaN	NaN	NaN	NaN	NaN
jkls36	B_WT-Bcell	yes	d60	8	1400	NaN	NaN	NaN	NaN	32.6	14500000	NaN	6.01	871450	NaN	NaN	NaN	NaN	NaN	NaN	NaN	NaN	NaN	NaN	NaN
jkls36	B_WT-Bcell	no	d60	NaN	NaN	NaN	NaN	NaN	NaN	1.51	3350000	NaN	21.2	710200	NaN	NaN	NaN	NaN	NaN	NaN	NaN	NaN	NaN	NaN	NaN
jkls36	B_WT-Bcell	no	d60	NaN	NaN	NaN	NaN	NaN	NaN	1.37	3960000	NaN	27.9	1.10484e+06	NaN	NaN	NaN	NaN	NaN	NaN	NaN	NaN	NaN	NaN	NaN
jkls36	B_WT-Bcell	no	d60	NaN	NaN	NaN	NaN	NaN	NaN	3.36	4220000	NaN	8.45	356590	NaN	NaN	NaN	NaN	NaN	NaN	NaN	NaN	NaN	NaN	NaN
jkls36	B_WT-Bcell	no	d60	NaN	NaN	NaN	NaN	NaN	NaN	1.94	4.03e+06	NaN	14.5	584350	NaN	NaN	NaN	NaN	NaN	NaN	NaN	NaN	NaN	NaN	NaN
jkls36	A_PDL2-Bcell-ko	no	d60	NaN	NaN	NaN	NaN	NaN	NaN	2.66	3860000	NaN	19.6	756560	NaN	NaN	NaN	NaN	NaN	NaN	NaN	NaN	NaN	NaN	NaN
jkls36	A_PDL2-Bcell-ko	no	d60	NaN	NaN	NaN	NaN	NaN	NaN	1.38	5890000	NaN	24.2	1425380	NaN	NaN	NaN	NaN	NaN	NaN	NaN	NaN	NaN	NaN	NaN
jkls36	A_PDL2-Bcell-ko	no	d60	NaN	NaN	NaN	NaN	NaN	NaN	2.49	3230000	NaN	17.3	558790	NaN	NaN	NaN	NaN	NaN	NaN	NaN	NaN	NaN	NaN	NaN
jkls36	A_PDL2-Bcell-ko	no	d60	NaN	NaN	NaN	NaN	NaN	NaN	4.07	3680000	NaN	13.4	493120	NaN	NaN	NaN	NaN	NaN	NaN	NaN	NaN	NaN	NaN	NaN
